# Supplementary material for: CD8+ T Lymphocytes in Pituitary Neuroendocrine Tumors: Friend or Foe?
Source: Cells. 2026 Jun 19;15(12):1115. doi: 10.3390/cells15121115 (PMC13297189; doi:10.3390/cells15121115)
Supplement: Supplementary file 1 [file cells-15-01115-s001.zip]

Archive with 21 entries (20 files):
- Supplementary Material/
- Supplementary Material/Figure1A.jpg
- Supplementary Material/Figure1B.jpg
- Supplementary Material/Figure1C.jpg
- Supplementary Material/Figure1D.jpg
- Supplementary Material/Figure2A.jpg
- Supplementary Material/Figure2B.jpg
- Supplementary Material/Figure2C.jpg
- Supplementary Material/Figure2D.jpg
- Supplementary Material/Figure2E.jpg
- Supplementary Material/Figure3A.jpg
- Supplementary Material/Figure3B.jpg
- Supplementary Material/Figure3C.jpg
- Supplementary Material/Figure3D.jpg
- Supplementary Material/Figure3E.jpg
- Supplementary Material/Figure4A.tif
- Supplementary Material/Figure4B.tif
- Supplementary Material/Figure4C.tif
- Supplementary Material/Figure4D.tif
- Supplementary Material/Figure4E.tif
- Supplementary Material/Figure4F.tif
